# Supplementary material for: O-GlcNAcylation of PGK1 coordinates glycolysis and TCA cycle to promote tumor growth
Source: Nat Commun. 2020 Jan 7;11:36. doi: 10.1038/s41467-019-13601-8 (PMC6946671; doi:10.1038/s41467-019-13601-8)
Supplement: Supplementary file 3 — Source Data [file 41467_2019_13601_MOESM3_ESM.xlsx]

## Sheet: Figure 1a
Figure 1a	anti-PGK1
Figure 1a	anti-β-actin

## Sheet: Figure 1b
Figure 1b
	Tumor	Adjacent
Parameter 1	11.2	6.1
Parameter 2	6.1	4.8
Parameter 3	5.5	5.2
Parameter 4	9.1	6.3
Parameter 5	10	4.9
Parameter 6	14.3	7.1
Parameter 7	9	2.3
Parameter 8	6.5	2.9
Parameter 9	8.7	4.1
Parameter 10	9.1	6.7
Parameter 11	11	4.1
Parameter 12	13.2	4.22
Parameter 13	8.8	5.12
Parameter 14	15.1	5.3
Parameter 15	12.2	8.1
Parameter 16	15.1	5.5
Parameter 17	10	5.8
Parameter 18	11.5	4.8
Parameter 19	11.2	3.3
Parameter 20	7.3	3.1
Parameter 21	3.8	3.3
Parameter 22	3.21	5.1
Parameter 23	11.3	7.1
Parameter 24	7.12	5.6
Parameter 25	5.6	1.3
Parameter 26	10.5	4.1
Parameter 27	12.1	3.4
Parameter 28	5.85	4.2
Parameter 29	5.1	4.5
Parameter 30	4.8	3.6
Parameter 31	11.2	3.58
Parameter 32	12.2	2.1
Parameter 33	10.1	1.56
Parameter 34	13.1	2.03
Parameter 35	5.1	6.3
Parameter 36	10.4	5.1
Parameter 37	7.3	5.5
Parameter 38	9.1	1.9
Parameter 39	4.5	2.5
Parameter 40	5.6	5.8
Parameter 41	11.5	2.4
Parameter 42	9.1	2.6
Parameter 43	5.4	3.2
Parameter 44	7.5	4.5
Parameter 45	3.6	5
Parameter 46	5.6	3.5
Parameter 47	15.1	4.8
Parameter 48	7.8	7.1
Parameter 49	8.2	5.2
Parameter 50	8.1	4.2

## Sheet: Figure 1c
Figure 1c
	Normal	Stage I&II	Stage III&IV
Parameter 1	6.1	11.2	7.3
Parameter 2	4.8	6.1	3.8
Parameter 3	5.2	5.5	15.1
Parameter 4	6.3	9.1	11.3
Parameter 5	4.9	10	7.12
Parameter 6	7.1	11.2	5.6
Parameter 7	2.3	9	10.5
Parameter 8	2.9	6.5	12.1
Parameter 9	4.1	8.7	5.85
Parameter 10	6.7	5.1	9.1
Parameter 11	4.1	11	4.8
Parameter 12	4.22	13.2	11.2
Parameter 13	5.12	8.8	12.2
Parameter 14	5.3	3.21	10.1
Parameter 15	8.1	12.2	13.1
Parameter 16	5.5	15.1	5.1
Parameter 17	5.8	10	10.4
Parameter 18	4.8	3.6	7.3
Parameter 19	3.3	7.8	15.1
Parameter 20	3.1	8.2	4.5
Parameter 21	3.3	8.1	5.6
Parameter 22	5.1	9.1	11.5
Parameter 23	7.1	5.4	7.5
Parameter 24	5.6	9.1	14.3
Parameter 25	1.3		5.6
Parameter 26	4.1		11.5
Parameter 27	3.4
Parameter 28	4.2
Parameter 29	4.5
Parameter 30	3.6
Parameter 31	3.58
Parameter 32	2.1
Parameter 33	1.56
Parameter 34	2.03
Parameter 35	6.3
Parameter 36	5.1
Parameter 37	5.5
Parameter 38	1.9
Parameter 39	2.5
Parameter 40	5.8
Parameter 41	2.4
Parameter 42	2.6
Parameter 43	3.2
Parameter 44	4.5
Parameter 45	5
Parameter 46	3.5
Parameter 47	4.8
Parameter 48	7.1
Parameter 49	5.2
Parameter 50	4.2

## Sheet: Figure 1d wb 
Figure 1d	anti-PGK1							Figure 1d	anti-β-actin

## Sheet: Figure 1d data
Figure 1d
		Parameter 1	Parameter 2	Parameter 3
	NCM460	0.85	1.05	1.1
	CRYPT	1.16	1.44	1.3
	SW1116	1.69	1.96	1.46
	SW480	2.17	1.67	1.6
	LoVo	3.57	3.45	3.04
	RKO	3.14	3.9	3.68
	SW620	3.22	4.04	3.61
	HCT116	4.15	3.76	3.52
	HT-29	4.23	3.57	4.11

## Sheet: Figure 1e
Figure 1e
	CRYPT							LoVo							HCT116								HT-29
	scr（days）	Parameter 1	Parameter 2	Parameter 3	Parameter 4	Parameter 5		scr（days）	Parameter 1	Parameter 2	Parameter 3	Parameter 4	Parameter 5		scr（days）	Parameter 1	Parameter 2	Parameter 3	Parameter 4	Parameter 5			scr（days）	Parameter 1	Parameter 2	Parameter 3	Parameter 4	Parameter 5
	0	10	10	10	10	10		0	10	10	10	10	10		0	10	10	10	10	10			0	10	10	10	10	10
	1	11.1	12.7	14.8	13.2	11.2		1	10.8	11.4	10.9	16.2	21		1	26.5	24.9	12.8	10.2	10.6			1	11.3	24.4	26.3	13.1	15.1
	2	15.2	15.9	20.2	18.1	15.5		2	21.1	24.9	23.5	28.8	36.8		2	43.2	40.8	35.2	28.1	28.1			2	25.1	37.6	39.1	27.1	36.3
	3	20.1	26.2	29.6	28.1	21.2		3	37.2	39.8	44.6	47.7	55.6		3	69.5	67.2	57.2	50.1	50.8			3	44.8	62.3	67	45.8	59.9
	4	29.9	36.2	44.5	43.2	29.9		4	69.6	75.9	79.3	78.5	87.5		4	114.3	110.2	83.2	84.7	84.5			4	74.9	93	97.1	88.5	91.6
	5	46.2	49.9	58.5	54.6	45.8		5	85.1	86.5	89.6	88.3	110.6		5	153.3	148.2	120.4	115.2	126.7			5	101.9	130.3	135.2	120.9	116.6
	shPGK1（days）	Parameter 1	Parameter 2	Parameter 3	Parameter 4	Parameter 5		shPGK1（days）	Parameter 1	Parameter 2	Parameter 3	Parameter 4	Parameter 5		shPGK1（days）	Parameter 1	Parameter 2	Parameter 3	Parameter 4	Parameter 5			shPGK1（days）	Parameter 1	Parameter 2	Parameter 3	Parameter 4	Parameter 5
	0	10	10	10	10	10		0	10	10	10	10	10		0	10	10	10	10	10			0	14.2	9.7	26.3	13.1	11.9
	1	9.7	9.4	15.2	9.3	11.5		1	20.3	9.9	10.7	9.7	14.8		1	10.7	21.5	13	12.2	17.6			1	28.8	20.6	40.3	25.1	25.1
	2	11.2	10.9	19.8	10.8	12.5		2	30.9	17.1	19.9	15	27.1		2	17.4	34.9	29.5	26.1	32.3			2	26.9	20.8	44.6	28.8	28.9
	3	13.1	12.5	23.8	12.2	13.5		3	33.2	22.8	21.2	19.1	29.1		3	21	36	31.2	27.8	33.9			3	25.7	19.5	43.7	27.6	28.5
	4	19	18.9	26	18.7	20.1		4	38.3	23.2	23.1	17.5	33.3		4	18.1	39.3	26.2	25.5	35.5			4	24.5	19.1	45.4	26.1	27.2
	5	16.1	15.2	25.8	16.8	18.9		5	35.5	22.1	21.5	17.3	31.2		5	17.9	37.3	24.2	23.9	31.6			5

## Sheet: Figure 1f
Figure 1f
		scr	shPGK1
	Parameter 1	1.12	0.32
	Parameter 2	0.96	0.19
	Parameter 3	1.26	0.41
	Parameter 4	0.83	0.29
	Parameter 5	1.06	0.38

## Sheet: Figure 1g
Figure 1g
	LoVo						HCT116						HT-29
	scr	Parameter 1	Parameter 2	Parameter 3			scr	Parameter 1	Parameter 2	Parameter 3			scr	Parameter 1	Parameter 2	Parameter 3
	0	10.32	10.9	11.53			0	8.29	7.3	7.96			0	9.32	8.32	8.8
	10	9.76	10.52	11.37			10	7.83	6.8	7.06			10	6.12	5.08	5.33
	20	9.53	10.28	10.6			20	7.79	6.52	7.02			20	6.99	5.71	6.29
	30	21.65	23.11	26.25			30	24.23	21.13	19.59			30	29.41	24.52	25.72
	40	20.86	24.12	27.35			40	23.56	22.74	19.77			40	29.36	25.59	26.38
	50	21.04	24.12	27.47			50	24.56	22.66	19.4			50	30.2	25.3	26.19
	60	53.06	51.33	58.28			60	51.43	44.35	49.21			60	56.35	51.23	49.35
	70	50.12	48.21	54.31			70	51.98	43.55	48.11			70	58.03	51.48	50.15
	80	47.9	48.28	55.4			80	51.32	43.36	47.92			80	57.45	51.17	50.05
	90	8.62	8.92	10.08			90	8.12	9.42	8.07			90	12.15	10.67	11.77
	100	6.65	6.91	7.8			100	6.52	7.63	6.49			100	8.37	9.56	8.95
	shPGK1	Parameter 1	Parameter 2	Parameter 3			shPGK1	Parameter 1	Parameter 2	Parameter 3			shPGK1	Parameter 1	Parameter 2	Parameter 3
	0	9.7	8.56	8.04			0	7.05	7.3	8.3			0	8.12	8.66	7.88
	10	9.19	8.09	7.76			10	6.22	6.93	7.82			10	4.55	5.88	4.93
	20	8.91	7.74	7.02			20	6.23	6.54	6.88			20	6.4	5.87	5.79
	30	13.65	13.11	10.35			30	8.58	10.4	12.12			30	14.55	12.21	10.89
	40	13.36	12.82	9.85			40	8.04	10.18	11.81			40	13.57	10.45	11.92
	50	12.57	12.58	10.49			50	8.57	10.12	10.95			50	12.92	10.94	11.78
	60	30.1	28.1	23.25			60	14.83	17.88	19.84			60	23.83	19.89	22.52
	70	28.83	27.89	22.84			70	14.67	17.71	19.55			70	24.03	19.42	22.37
	80	28.99	27.96	22.01			80	14.12	17.37	19.28			80	23.66	19.73	22.25
	90	7.21	8.93	7.89			90	7.57	8.23	8.54			90	8.59	9.04	8.05
	100	6.61	7.08	8.28			100	5.42	5.57	6.65			100	6.53	7.08	5.74

## Sheet: Figure 2a
Figure 2a	anti-PGK1

## Sheet: Figure 2b wb
Figure 2b	anti-Flag					Figure 2b	anti-OGT			Figure 2b	anti-β-actin

[truncated: 69 more sheets: Figure 2b data, Figure 2c wb, Figure 2c data, Figure 2d wb, Figure 2d data, Figure 2e wb, Figure 2e data, Figure 2g wb, Figure 2g data, Figure 3a, Figure 3b, Figure 3c, Figure 4a wb, Figure 4a data, Figure 4b, Figure 4c, Figure 4d, Figure 5b wb, Figure 5b data, Figure 5c wb …]
